# Supplementary material for: What Is the Best Method for Diagnosing Osteosarcopenic Adiposity in Women After Long-Term Bariatric Surgery? A Comparison and Validation of Different Criteria
Source: Nutrients. 2024 Nov 20;16(22):3965. doi: 10.3390/nu16223965 (PMC11597721; doi:10.3390/nu16223965)
Supplement: Supplementary file 1 [file nutrients-16-03965-s001.zip]

Archive with 1 entries (1 files):
- nutrients-3227945-supplementary.pdf
